# Supplementary material for: New Sulfamethoxazole Derivatives as Selective Carbonic Anhydrase IX and XII Inhibitors: Design, Synthesis, Cytotoxic Activity and Molecular Modeling
Source: Pharmaceuticals (Basel). 2022 Sep 10;15(9):1134. doi: 10.3390/ph15091134 (PMC9501356; doi:10.3390/ph15091134)
Supplement: Supplementary file 1 [file pharmaceuticals-15-01134-s001.zip]

Archive with 1 entries (1 files):
- pharmaceuticals-1864049-supplementary.pdf
